# Supplementary material for: Recent Carbon Storage and Burial Exceed Historic Rates in the San Juan Bay Estuary Peri-Urban Mangrove Forests (Puerto Rico, United States)
Source: Front For Glob Change. Author manuscript; Available in PMC 2022 Feb 2. (PMC8809366; doi:10.3389/ffgc.2021.676691)
Supplement: SI Zip [file NIHMS1771869-supplement-SI_Zip.zip]

Archive with 2 entries (2 files):
- Data_Sheet_1_Recent Carbon Storage and Burial Exceed Historic Rates in the San Juan Bay Estuary Peri-Urban Mangrove Forests (Puerto Rico, United State.PDF
- Table_1_Recent Carbon Storage and Burial Exceed Historic Rates in the San Juan Bay Estuary Peri-Urban Mangrove Forests (Puerto Rico, United States).XLSX
