# Supplementary material for: Recent Carbon Storage and Burial Exceed Historic Rates in the San Juan Bay Estuary Peri-Urban Mangrove Forests (Puerto Rico, United States)
Source: Front For Glob Change. Author manuscript; Available in PMC 2022 Feb 2. (PMC8809366; doi:10.3389/ffgc.2021.676691)
Supplement: SI Zip [file NIHMS1771869-supplement-SI_Zip.zip › Table_1_Recent Carbon Storage and Burial Exceed Historic Rates in the San Juan Bay Estuary Peri-Urban Mangrove Forests (Puerto Rico, United States).XLSX]

## Sheet: Supp_Table_1a
	Supplementary Table 1a. Approach and datasets used to estimate greenhouse gas emissions from households (HH) and vehicles in the San Juan Bay Estuary watershed (NA=not applicable; GJ=gigajoule; Kwh=kilowatt hour; NG= natural gas; GHG= greenhouse gas).

## Sheet: Supp_Table_1b
Supplementary Table 1b. Total local emissions from people and their activities in the SJBE landscape
From all households:
Electricity	Occupied households	kWh per household	GJ per household	GJ total	Percent of energy mix	Conversion efficiency	losses in transmission	other losses	Primary energy	kg CO2 per GJ	million kg CO2	million Mg CO2	Convert to million Mg C
household	296589	4680	16.848	4.99692e+06									* 12/44
commercial	296589	6477	22.752	6.74799e+06
industrial	296589	1789	6.44039	1.91015e+06					2.01063
ELEC TOT				1.36551e+07					0.989702
									0.568236
Primary energy by fuel
Oil				1.36551e+07	0.5122	0.31	0.144	0.04	2.74553e+07	79.1714	2173.67	2.17367	0.59282
Gas				1.36551e+07	0.3058	0.376	0.144	0.04	1.35144e+07	55.9813	756.555	0.756555	0.206333
Coal				1.36551e+07	0.1625	0.348	0.144	0.04	7.7593e+06	98.4156	763.636	0.763636	0.208264
Gasoline	Occupied households	Avg. Vehicles per household	Total vehicles	Gallons per vehicle	Million gallons					kg CO2 per gal	million kg CO2
GAS TOT	296589	1.39	412258	556.63	229.475					8.78	2014.79	2.01479	0.549489
TOT ELEC + GAS											5708.66	5.70866	1.55691

## Sheet: Supp_Table_1c
Supplementary Table 1c. Per household emissions assumptions and calculations
Per household
Electricity	Occupied households	kWh per household	GJ per household	GJ total	Percent of energy mix	Conversion efficiency	losses in transmission	other losses	Primary energy	kg CO2 per GJ	kg CO2/yr	Mg CO2/yr	Convert to Mg C
household	1	4680	16.848	16.848
commercial	1	6477	22.752	22.752
industrial	1	1789	6.44039	6.44039
ELEC TOT				46.0404
Primary energy by fuel
Oil				46.0404	0.5122	0.31	0.144	0.04	92.5411	79.1714	7326.61	7.32661	1.99817
Gas				46.0404	0.3058	0.376	0.144	0.04	45.58	55.9813	2551.62	2.55162	0.695897
Coal				46.0404	0.1625	0.348	0.144	0.04	26.243	98.4156	2582.72	2.58272	0.704379
Gasoline	Occupied households	Avg. Vehicles per household	Total vehicles	Gallons per vehicle	Gal per household					kg CO2 per gallon	kg CO2	tons CO2
GAS TOT	1	1.39	1.39	556.63	773.716					8.78	6793.22	6.79322	1.8527
TOT ELEC + GAS											19254.2	19.2542	5.25114
just household electric:
Primary energy by fuel
Oil				16.848	0	0.31	0.144	0.04	33.8645	79.1714	2681.1	2.6811	0.731208
Gas				16.848	0	0.376	0.144	0.04	16.6795	55.9813	933.74	0.93374	0.254656
Coal				16.848	0	0.348	0.144	0.04	9.60335	98.4156	945.12	0.94512	0.25776
												4.55996	1.24362
add'l emissions from associated commercial and industrial:
Primary energy by fuel
Oil				29.1924	0.1625	0.31	0.144	0.04	58.6767	79.1714	4645.51	4.64551	1.26696
Gas				29.1924	0	0.376	0.144	0.04	28.9005	55.9813	1617.88	1.61788	0.441241
Coal				29.1924	Gal per household	0.348	0.144	0.04	16.6397	98.4156	1637.6	1.6376	0.446619
												7.901	2.15482
